# Supplementary material for: Cytomegalovirus Glycoprotein B Genotype in Patients with Anterior Segment Infection
Source: Int J Mol Sci. 2023 Mar 27;24(7):6304. doi: 10.3390/ijms24076304 (PMC10094332; doi:10.3390/ijms24076304)
Supplement: Supplementary file 1 [file ijms-24-06304-s001.zip]

Archive with 1 entries (1 files):
- ijms-2267171-supplementary.pdf
